# Supplementary material for: SIBES: Long-term and large-scale monitoring of intertidal macrozoobenthos and sediment in the Dutch Wadden Sea
Source: Sci Data. 2025 Feb 11;12:239. doi: 10.1038/s41597-025-04540-9 (PMC11814293; doi:10.1038/s41597-025-04540-9)
Supplement: Supplementary file 1 — Supplementary Table S1 [file 41597_2025_4540_MOESM1_ESM.xlsx]

## Sheet: species_table
Supplementary Table S1. Species found and taxonomic classification levels. Columns are as described in the main text Table 3. Additionally, the columns 'occurance' shows the number of times the species or species group was found and 'occupancy' shows that as a percentage of samples.
* Method to measure length: 1 = maximum distance on the anterior-posterior axis, 2 = distance between rostrum and tale, 3 = maximum width of carapace, 4 = maximum length of the longest arms, 5 = width of the disc, 6 = max length
** Method for estimating missing AFDM: 12 = Average; 24 = LOESS, 25 = Average historical value
sibes_id	name	short_name	aphia_id	taxonomic_group	taxonomic_indentification_level	year_added	occurance	occupancy	weight_is_measured	length_measuring_method_id*	min_shell_length_to_separate_flesh	missing_afdm_method_id**	remarks
57	Abra alba	Abralb	141433	bivalve	species	2000	397	0.8	TRUE	6	8	12			TRUE	TRUE
58	Abra tenuis	Abrten	141439	bivalve	species	2000	1898	3.7	TRUE	6	8	24			TRUE	TRUE
261	Bivalvia sp.	Bivspe	105	bivalve	class	2017	609	1.2	TRUE	6	8		Parts of individuals.		TRUE	TRUE
52	Cerastoderma edule	Ceredu	138998	bivalve	species	2000	13454	25.9	TRUE	6	6	24			TRUE	TRUE
156	Cerastoderma glaucum	Cergla	138999	bivalve	species	2000	6	0	TRUE	6	8				TRUE	TRUE
62	Ensis leei	Enslee	140732	bivalve	species	2000	5663	10.9	TRUE	6	20	24			TRUE	TRUE
372	Ensis sp.	Ensspe	138333	bivalve	genus	2022	508	1	TRUE	6			Ensis below 60 mm are classified on the genus level. So far, only E. leei has been found.		TRUE	TRUE
61	Fabulina fabula	Fabfab	146907	bivalve	species	2000	210	0.4	TRUE	6	8	24			TRUE	TRUE
51	Kurtiella bidentata	Mysbid	345281	bivalve	species	2000	620	1.2	TRUE	6	8	12			TRUE	TRUE
59	Macoma balthica	Macbal	880017	bivalve	species	2000	22896	44.2	TRUE	6	6	24			TRUE	TRUE
60	Macomangulus tenuis	Macten	878470	bivalve	species	2000	576	1.1	TRUE	6	8	24			TRUE	TRUE
292	Mactridae	Mactri	230	bivalve	family	2018	4	0	TRUE	6			Mactridae needs to be at least 3 mm before classified on a more specific level. So far, only Mulinia was found.		TRUE	TRUE
67	Magallana gigas	Maggig	836033	bivalve	species	2000	174	0.3	TRUE	6	8	12			TRUE	TRUE
294	Mulinia lateralis	Mullat	156870	bivalve	species	2019	169	0.3	TRUE	6					TRUE	TRUE
63	Mya arenaria	Myaare	140430	bivalve	species	2000	7077	13.6	TRUE	6	8	24			TRUE	TRUE
297	Mytilidae	Mytdae	211	bivalve	family	2019	29	0.1	TRUE	6			Mytillidae below 3mm are classified on the family level. So far, only Mytilus edulis was found.		TRUE	TRUE
50	Mytilus edulis	Mytedu	140480	bivalve	species	2000	2100	4.1	TRUE	6	8	24			TRUE	TRUE
53	Petricolaria pholadiformis	Petpho	156961	bivalve	species	2000	107	0.2	TRUE	6	8	12			TRUE	TRUE
305	Ruditapes philippinarum	Rudphi	231750	bivalve	species	2019	21	0	TRUE	6					TRUE	TRUE
56	Scrobicularia plana	Scrpla	141424	bivalve	species	2000	1874	3.6	TRUE	6	8	24			TRUE	TRUE
54	Spisula subtruncata	Spisub	140302	bivalve	species	2000	15	0	TRUE	6	8	24			TRUE	TRUE
113	Tellimya ferruginosa	Telfer	146952	bivalve	species	2000	8	0	TRUE	6	8				TRUE	TRUE
389	Tellininae	Tellin	225468	bivalve	subfamily	2023	2	0	TRUE	6			Tellininae between 3 and 5 mm are classified on the subfamily level. So far, only Macomangulus tenuis and Fabulina fabula were found.		TRUE	TRUE
339	Tellinoidea	Teldea	14636	bivalve	superfamily	2020	44	0.1	TRUE	6			Tellinoidea below 3 mm are classified on the superfamily level. Includes Abra alba, Abra tenuis, Scrobicularia plana, Fabulina fabula, Macomangulus tenuis and Macoma balthica.		TRUE	TRUE
262	Veneridae	Veneri	243	bivalve	family	2018	17	0	TRUE	6	8		Veneridae species below 6 mm are classified on the family level. So far, only Ruditapes philippinarium was found.		TRUE	TRUE
319	Amphipoda	Ampspe	1135	crustacea	order	2019	13	0	TRUE				Parts of individuals, such as a single leg or antenna.		TRUE	TRUE
201	Bathyporeia sp.	Bartspe	101742	crustacea	genus	2000	3275	6.3	TRUE			12	Includes B. elegans, B. guilliamsoniana, B. pelagica, B. pilosa, B. sarsi		TRUE	TRUE
91	Bodotria scorpioides	Bodsco	110445	crustacea	species	2000	65	0.1	TRUE			12			TRUE	TRUE
270	Brachyura	Brachy	106673	crustacea	infraorder	2018	163	0.3	TRUE	3			Juvenile or damaged parts of Brachyuara species such as a single leg, claw or antenna.		TRUE	TRUE
131	Cancer pagurus	Canpag	107276	crustacea	species	2000	19	0	TRUE	3					TRUE	TRUE
302	Caprellidae	Caprel	101361	crustacea	family	2017	2	0	TRUE				Juvenile and damaged Caprellidae that could not be identified any further.		TRUE	TRUE
80	Carcinus maenas	Carmae	107381	crustacea	species	2000	4185	8.1	TRUE	3		24			TRUE	TRUE
331	Caridea	Caride	106674	crustacea	infraorder	2020	56	0.1	TRUE	2			Is used when schrimps or prawns are possible, but mysids is excluded. Very often very damaged individuals.		TRUE	TRUE
326	Centraloecetes kroyeranus	Cenkro	1059646	crustacea	species	2019	6	0	TRUE						TRUE	TRUE
75	Corophiidae	Corosp	101489	crustacea	family	2000	9735	18.8	TRUE			12	Corophium arenarium, Corophium volutator, Monocorophium insidiosum, Monocorophium sextonae, Monocorophium acherusicum.		TRUE	TRUE
79	Crangon crangon	Cracra	107552	crustacea	species	2000	2932	5.7	TRUE	2		12			TRUE	TRUE
272	Cumacea	Cumace	1137	crustacea	order	2018	5	0	TRUE				Juveniles or damaged individuals.		TRUE	TRUE
86	Cumopsis goodsiri	Cumgoo	110465	crustacea	species	2000	2	0	TRUE						TRUE	TRUE
385	Decapoda	Decapo	1130	crustacea	order	2023	5	0	TRUE				Juvenile or damaged mysid, but schrimps and prawns are also possible.		TRUE	TRUE
183	Euridice pulchra	Eurpul	118852	crustacea	species	2000	25	0	TRUE						TRUE	TRUE
235	Eurydice affinis	Euraff	118843	crustacea	species	2015	1	0	TRUE						TRUE	TRUE
320	Gammaridae	Gamspe	101383	crustacea	family	2019	39	0.1	TRUE				Echinogammarus obtusatus.		TRUE	TRUE
177	Gammarus sp.	Gammar	101537	crustacea	genus	2000	1340	2.6	TRUE			12	Gammarus oceanicus, Gammarus finmarchicus, Gammarus crinicornis,Gammarus insensibilis, Gammarus salinus, Gammarus locusta.		TRUE	TRUE
295	Gastropoda	Gastro	101	crustacea	class	2019	6	0	TRUE	1			Damaged individuals.		TRUE	TRUE
85	Gastrosaccus spinifer	Gasspi	120020	crustacea	species	2000	12	0	TRUE						TRUE	TRUE
193	Haustorius arenarius	Hauare	509412	crustacea	species	2000	4	0	TRUE			12			TRUE	TRUE
283	Hemigrapsus sp.	Hemspe	106964	crustacea	genus	2018	76	0.1	TRUE	3			Hemigrapsus takanoi, Hemigrapsus sanguineus.		TRUE	TRUE
136	Idotea balthica	Idobal	119039	crustacea	species	2000	3	0	TRUE						TRUE	TRUE
191	Idotea chelipes	Idoche	119042	crustacea	species	2000	5	0	TRUE						TRUE	TRUE
88	Idotea linearis	Idolin	119046	crustacea	species	2000	5	0	TRUE			12			TRUE	TRUE
204	Idotea pelagica	Idopel	119050	crustacea	species	2000	1	0	TRUE						TRUE	TRUE
317	Idotea sp.	Idospe	118454	crustacea	genus	2019	2	0	TRUE				Juvenile or damaged individuals. Includes I. pelagica, I. linearis, I. chelipes and I. balthica.		TRUE	TRUE
380	Isopoda	Isopod	1131	crustacea	order	2023	1	0	TRUE				Juvenile or damaged individuals.		TRUE	TRUE
180	Jaera albifrons	Jaealb	264171	crustacea	species	2000	32	0.1	TRUE						TRUE	TRUE
217	Jassa marmorata	Jasmar	102433	crustacea	species	2000	16	0	TRUE						TRUE	TRUE
362	Jassa sp.	Jassa	101571	crustacea	genus	2021	1	0	TRUE				Juvenile or damaged individuals.		TRUE	TRUE
356	Melitidae	Meliti	101397	crustacea	family	2021	207	0.4	TRUE			12	Juvenile or broken individuals. Includes Melita palmata and Abludomelita obtusata.		TRUE	TRUE
119	Mesopodopsis slabberi	Messla	120072	crustacea	species	2000	32	0.1	TRUE						TRUE	TRUE
122	Microprotopus maculatus	Micmac	102380	crustacea	species	2000	43	0.1	TRUE						TRUE	TRUE
194	Mysida	Mysspe	149668	crustacea	order	2000	45	0.1	TRUE			12	Juvenile or damaged individuals.		TRUE	TRUE
87	Neomysis integer	Neoint	120136	crustacea	species	2000	4	0	TRUE						TRUE	TRUE
267	Paguroidea	Paguro	106687	crustacea	superfamily	2018	1	0	TRUE				Juvenile or broken individuals. So far, only Pagurus bernardus was found.		TRUE	TRUE
76	Pagurus bernhardus	Pagber	107232	crustacea	species	2000	12	0	TRUE						TRUE	TRUE
348	Palaemon macrodactylus	Palmac	181372	crustacea	species	2021	1	0	TRUE	2					TRUE	TRUE
211	Photis reinhardi	Phorei	102387	crustacea	species	2000	1	0	TRUE						TRUE	TRUE
181	Pinnotheres pisum	Pinpis	107473	crustacea	species	2000	1	0	TRUE	3					TRUE	TRUE
264	Portumnus latipes	Porlat	107400	crustacea	species	2018	1	0	TRUE	5					TRUE	TRUE
84	Praunus flexuosus	Prafle	120177	crustacea	species	2000	5	0	TRUE						TRUE	TRUE
93	Praunus inermis	Praine	120178	crustacea	species	2000	2	0	TRUE						TRUE	TRUE
92	Schistomysis kervillei	Schker	120203	crustacea	species	2000	1	0	TRUE						TRUE	TRUE
210	Talitrus saltator	Talsal	103220	crustacea	species	2000	2	0	TRUE						TRUE	TRUE
376	Tanaidacea	Tanaid	1133	crustacea	order	2022	1	0	TRUE				Juvenile or damaged individuals.		TRUE	TRUE
325	Tanaissus lilljeborgi	Tanlil	136486	crustacea	species	2019	3	0	TRUE						TRUE	TRUE
197	Urothoe sp.	Urospe	101789	crustacea	genus	2000	14656	28.3	TRUE			12	Urothoe poseidonis and Urothoe brevicornis.		TRUE	TRUE
125	Asterias rubens	Astrub	123776	echinodermata	species	2000	365	0.7	TRUE	4		12			TRUE	TRUE
300	Asteroidea	Astspe	123080	echinodermata	class	2019	7	0	TRUE	4			Asteroidea below 5 mm are classified on class level. So far, only Asterias rubens was found.		TRUE	TRUE
128	Echinocardium cordatum	Echcor	124392	echinodermata	species	2000	28	0.1	TRUE	6		12			TRUE	TRUE
124	Ophiothrix fragilis	Ophfra	125131	echinodermata	species	2000	1	0	TRUE	5					TRUE	TRUE
126	Ophiura ophiura	Ophoph	124929	echinodermata	species	2000	20	0	TRUE	5		12			TRUE	TRUE
275	Ophiuroidea	Ophiur	123084	echinodermata	class	2018	1	0	TRUE	5			Ophiuroidea below 3 mm are classified on class level. So far, only Ophiura ophiura was found.		TRUE	TRUE
135	Crepidula fornicata	Crefor	138963	gastropoda	species	2000	67	0.1	TRUE	6	8	12			TRUE	TRUE
46	Ecrobia ventrosa	Ecrven	238104	gastropoda	species	2000	354	0.7	TRUE	1		12			TRUE	TRUE
327	Hydrobiidae	Hydro	120	gastropoda	family	2020	133	0.3	TRUE	1			Juvenile or damaged individuals. So far, Peringia ulvae and Ecrobia ventrosa have been found.		TRUE	TRUE
47	Littorina littorea	Litlit	140262	gastropoda	species	2000	164	0.3	TRUE	1	8	12			TRUE	TRUE
49	Littorina obtusata	Litobt	140263	gastropoda	species	2000	3	0	TRUE	1	8				TRUE	TRUE
178	Littorina saxatilis	Litsax	140264	gastropoda	species	2000	1	0	TRUE	1					TRUE	TRUE
198	Littorina sp.	Litspe	138135	gastropoda	genus	2000	1	0	TRUE	1			Juvenile or damaged individuals.		TRUE	TRUE
45	Peringia ulvae	Hydulv	151628	gastropoda	species	2000	8907	17.2	TRUE	1	30	24			TRUE	TRUE
48	Retusa obtusa	Retobt	141134	gastropoda	species	2000	722	1.4	TRUE	1	30	24			TRUE	TRUE
66	Tergipes tergipes	Terter	141641	gastropoda	species	2000	1	0	TRUE						TRUE	TRUE
1	Nemertea	Nemert	152391	nemertea	phylum	2000	986	1.9	TRUE			12	Tetrastemma melanocephalum.		TRUE	TRUE
120	Oligochaeta	Oligoc	2036	oligochaeta	subclass	2000	17672	34.1	FALSE			25	To time consuming to classify further.		TRUE	TRUE
239	Phoronida	Phospe	107345	phoronida	phylum	2015	1	0	TRUE				Damaged individuals.		TRUE	TRUE
12	Alitta succinea	Alisuc	234850	polychaete	species	2000	4248	8.2	TRUE			12			TRUE	TRUE
13	Alitta virens	Alivir	234851	polychaete	species	2000	748	1.4	TRUE			12			TRUE	TRUE
190	Ampharete acutifrons	Ampacu	129775	polychaete	species	2000	73	0.1	TRUE			12			TRUE	TRUE
316	Ampharete sp.	Amhspe	129155	polychaete	genus	2019	8	0	TRUE				Amparete between 5 and 10 mm are classified on genus level. So far, only Ampharete acutifrons was found.		TRUE	TRUE
116	Aonides oxycephala	Aonoxy	131106	polychaete	species	2000	23	0	TRUE						TRUE	TRUE
40	Arenicola defodiens	Aredef	129867	polychaete	species	2000	1	0	TRUE						TRUE	TRUE
39	Arenicola marina	Aremar	129868	polychaete	species	2000	15294	29.5	TRUE			12			TRUE	TRUE
290	Arenicola sp.	Arespe	129206	polychaete	genus	2018	406	0.8	TRUE				A. marina and A. defodiens are difficult to separate on morphologic characteristics.		TRUE	TRUE
21	Aricidea minuta	Arimin	730747	polychaete	species	2000	255	0.5	TRUE			12			TRUE	TRUE
343	Boccardia proboscidea	Bocpro	327249	polychaete	species	2021	1	0	TRUE						TRUE	TRUE
287	Capitella sp.	Capspe	129211	polychaete	genus	2018	21741	41.9	TRUE			12	Capitella capitata.		TRUE	TRUE
386	Capitellidae	Capite	921	polychaete	family	2023	13	0	TRUE				Damaged and parts of individuals. Includes Capitella sp., Heteromastus filiformis and Mediomastus fragilis.		TRUE	TRUE
240	Chaetognatha	Chaeto	2081	polychaete	phylum	2015	2	0	TRUE						TRUE	TRUE
286	Cirratulidae	Cirrat	919	polychaete	family	2018	23696	45.7	FALSE			25	Aphelochaeta marioni.		TRUE	TRUE
102	Cirriformia tentaculata	Circir	129964	polychaete	species	2000	4	0	TRUE						TRUE	TRUE
25	Dipolydora coeca	Dipcoa	131117	polychaete	species	2000	11	0	TRUE						TRUE	TRUE
143	Eteone flava	Etefla	130613	polychaete	species	2000	5	0	TRUE						TRUE	TRUE
7	Eteone longa	Etelon	130616	polychaete	species	2000	18890	36.4	TRUE			12			TRUE	TRUE
8	Eteone sp.	Eteosp	129443	polychaete	genus	2000	87	0.2	TRUE			12	Damaged E. longa and E. flava.		TRUE	TRUE
144	Eulalia viridis	Eulvir	130639	polychaete	species	2000	5	0	TRUE						TRUE	TRUE
381	Eumida bahusiensis	Eumbah	130641	polychaete	species	2023	5	0	TRUE						TRUE	TRUE
9	Eumida sanguinea	Eumsan	130644	polychaete	species	2000	618	1.2	TRUE			12			TRUE	TRUE
298	Eumida sp.	Eumspe	129446	polychaete	genus	2019	242	0.5	TRUE				Eumida between 10 and 20 mm are classified on genus level. So far, Eumida sanguinea and Eumida bahusiensis were found.		TRUE	TRUE
14	Eunereis longissima	Eunlon	130375	polychaete	species	2000	1271	2.5	TRUE			12			TRUE	TRUE
314	Fabricia stellaris stellaris	Fabstel	146433	polychaete	species	2019	56	0.1	TRUE						TRUE	TRUE
236	Glycera sp.	Glyspe	129296	polychaete	genus	2015	361	0.7	TRUE			12	Glycera unicornis, Glycera tridactyla, Glycera oxycephala, and Glycera alba.		TRUE	TRUE
11	Hediste diversicolor	Heddiv	152302	polychaete	species	2000	17738	34.2	TRUE			12			TRUE	TRUE
37	Heteromastus filiformis	Hetfil	129884	polychaete	species	2000	17907	34.5	TRUE			12			TRUE	TRUE
234	Hypereteone foliosa	Hypfol	152250	polychaete	species	2015	205	0.4	TRUE			12			TRUE	TRUE
41	Lagis koreni	Peckor	152367	polychaete	species	2000	133	0.3	TRUE			12			TRUE	TRUE
42	Lanice conchilega	Lancon	131495	polychaete	species	2000	10592	20.4	TRUE			12			TRUE	TRUE
34	Lepidonotus squamatus	Lepsqu	130801	polychaete	species	2000	4	0	TRUE						TRUE	TRUE
159	Magelona sp.	Magspe	129341	polychaete	genus	2000	3783	7.3	TRUE			12	Magelona mirabilis and Magelona johnstoni.		TRUE	TRUE
308	Malacoceros sp.	Malspe	129614	polychaete	genus	2019	339	0.7	TRUE			12	Malacoceros tetracerus and Malacoceros fuliginosus.		TRUE	TRUE
185	Manayunkia aestuarina	Manaes	130926	polychaete	species	2000	126	0.2	TRUE			12			TRUE	TRUE
407	Marenzelleria sp.	Marspe	129615	polychaete	genus	2024	14809	28.6	TRUE			12	Was M. viridis but other species have been found that complicate further identification.		TRUE	TRUE
233	Mediomastus fragilis	Medfra	129892	polychaete	species	2000	55	0.1	TRUE						TRUE	TRUE
265	Microphthalmus sczelkowii	Micscz	130174	polychaete	species	2018	6	0	TRUE						TRUE	TRUE
22	Microphthalmus similis	Micsim	130174	polychaete	species	2000	74	0.1	TRUE			12			TRUE	TRUE
299	Microphthalmus sp.	Micrsp	129313	polychaete	genus	2019	13	0	TRUE				Microphthalmus similis and Microphthalmus sczelkowii.		TRUE	TRUE
285	Myrianida sp.	Myrspe	129659	polychaete	genus	2018	138	0.3	TRUE				Myrianida prolifera.		TRUE	TRUE
19	Mysta picta	Myspic	147026	polychaete	species	2000	65	0.1	TRUE			12			TRUE	TRUE
132	Neoamphitrite figulus	Ampfig	131504	polychaete	species	2000	2	0	TRUE						TRUE	TRUE
154	Nephtyidae	Nephsp	129370	polychaete	family	2000	1875	3.6	TRUE			12	Nephtyidae below 20 mm are classified on family level. So far, N. hombergii, N. caeca, N. cirrhosa and N. longosetosa were found.		TRUE	TRUE
17	Nephtys caeca	Nepcae	130355	polychaete	species	2000	535	1	TRUE			12			TRUE	TRUE
141	Nephtys cirrosa	Nepcir	130357	polychaete	species	2000	1220	2.4	TRUE			12			TRUE	TRUE
16	Nephtys hombergii	Nephom	130359	polychaete	species	2000	5609	10.8	TRUE			12			TRUE	TRUE
18	Nephtys longosetosa	Neplon	130364	polychaete	species	2000	77	0.1	TRUE			12			TRUE	TRUE
15	Nereididae	Neresp	22496	polychaete	family	2000	7893	15.2	TRUE			12	Nereididae below 20 mm are classified on family level. So far, Hediste diversicolor, Alitta succinea, Alitta virens and Eunereis longissima were found.		TRUE	TRUE
273	Notomastus latericeus	Notlat	129898	polychaete	species	2018	5	0	TRUE						TRUE	TRUE
242	Ophelia limacina	Ophlim	130494	polychaete	species	2016	2	0	TRUE						TRUE	TRUE
203	Ophelia rathkei	Ophrat	130496	polychaete	species	2000	18	0	TRUE						TRUE	TRUE
276	Ophelia sp.	Ophspe	129413	polychaete	genus	2018	4	0	TRUE				Juvenile or damaged individuals.		TRUE	TRUE
383	Paraonidae	Paraon	1909	polychaete	family	2023	3	0	TRUE				Juvenile or damaged individuals.		TRUE	TRUE
146	Paraonis fulgens	Parful	146932	polychaete	species	2000	64	0.1	TRUE						TRUE	TRUE
301	Pholoe baltica	Phobal	130599	polychaete	species	2017	3	0	TRUE						TRUE	TRUE
6	Pholoe minuta	Phomin	130603	polychaete	species	2000	12	0	TRUE						TRUE	TRUE
195	Phyllodoce sp.	Physpe	129455	polychaete	genus	2000	7950	15.3	TRUE			12	Phyllodoce mucosa and Phyllodoce maculata.		TRUE	TRUE
342	Phyllodocidae	Phyllo	931	polychaete	family	2021	17	0	TRUE				Phyllodocidae below 10 mm are classified on family level.		TRUE	TRUE
171	Polychaeta	Polycha	883	polychaete	class	2000	5	0	TRUE				Damaged individuals.		TRUE	TRUE
329	Polycirrus sp.	Polyspe	129710	polychaete	genus	2020	1	0	TRUE				Juvenile or damaged individuals.		TRUE	TRUE
284	Polydora sp.	Polspe	129619	polychaete	genus	2018	5009	9.7	TRUE			12	Polydora ciliate and Polydora cornuta.		TRUE	TRUE
277	Polynoidae	Polyno	939	polychaete	family	2018	3126	6	TRUE				Malmgrenia ljungmani, Harmothoe imbricata, Gattyana cirrhosa, Harmothoe impar, Malmgrenia darbouxi, Malmgrenia andreapolis, Bylgides sarsi, Gattyana sp., Harmothoe and Malmgrenia sp.		TRUE	TRUE
341	Proceraea sp.	Prospe	129671	polychaete	genus	2020	8	0	TRUE				Juvenile or damaged individuals.		TRUE	TRUE
38	Pseudopolydora pulchra	Psepul	131169	polychaete	species	2000	2	0	TRUE						TRUE	TRUE
26	Pygospio elegans	Pygele	131170	polychaete	species	2000	35940	69.3	FALSE			25			TRUE	TRUE
196	Scolelepis sp.	Scospe	129623	polychaete	genus	2000	440	0.8	TRUE			12	Scolelepis (Scolelepis) foliosa, Scolelepis bonnieri and Scolelepis (Scolelepis) squamata.		TRUE	TRUE
20	Scoloplos armiger	Scoarm	130537	polychaete	species	2000	32336	62.4	TRUE			12			TRUE	TRUE
323	Serpulidae	Serspe	988	polychaete	family	2019	4	0	TRUE				Juvenile or damaged individuals.		TRUE	TRUE
321	Spionidae	Spioni	913	polychaete	family	2019	1037	2	TRUE			12	Juvenile or damaged individuals.		TRUE	TRUE
27	Spiophanes bombyx	Spibom	131187	polychaete	species	2000	1946	3.8	TRUE			12			TRUE	TRUE
289	Spio sp.	Spiosp	129625	polychaete	genus	2018	4802	9.3	FALSE			25	So far, only Spio martinensis has been found.		TRUE	TRUE
313	Spirobranchus triqueter	Spitri	555935	polychaete	species	2019	1	0	TRUE						TRUE	TRUE
43	Sthenelais boa	Sthboa	131074	polychaete	species	2000	1	0	TRUE						TRUE	TRUE
335	Streblospio sp.	Strspe	129627	polychaete	genus	2020	1739	3.4	TRUE				Streblospio benedicti and Streblospio shrubsolii.		TRUE	TRUE
176	Streptosyllis websteri	Strweb	131402	polychaete	species	2000	7	0	TRUE						TRUE	TRUE
377	Syllidae	Syllid	948	polychaete	family	2022	17	0	TRUE				Syllis gracilis.		TRUE	TRUE
241	Terebellidae sp.	Terspe	129717	polychaete	genus	2016	42	0.1	TRUE				Terebellidae below 5 mm are classified on the genus level.		TRUE	TRUE
140	Travisia forbesii	Trafor	130512	polychaete	species	2000	18	0	TRUE						TRUE	TRUE
354	Vermiliopsis striaticeps	Verstr	131061	polychaete	species	2021	56	0.1	TRUE						TRUE	TRUE
64	Lepidochitona cinerea	Lepcin	152774	polyplacophora	species	2000	174	0.3	TRUE			12			TRUE	TRUE
318	Nymphon brevirostre	Nymbre	150520	pycnogonida	species	2019	3	0	TRUE						TRUE	TRUE
98	Nymphon gracile	Nymgra	134687	pycnogonida	species	2000	1	0	TRUE						TRUE	TRUE
97	Phoxichilidium femoratum	Phofem	134741	pycnogonida	species	2000	1	0	TRUE						TRUE	TRUE
